# Supplementary material for: Elementary Flux Mode Analysis Revealed Cyclization Pathway as a Powerful Way for NADPH Regeneration of Central Carbon Metabolism
Source: PLoS One. 2015 Jun 18;10(6):e0129837. doi: 10.1371/journal.pone.0129837 (PMC4472234; doi:10.1371/journal.pone.0129837)
Supplement: S1 Table — (XLSX) [file pone.0129837.s003.xlsx]

## Sheet: Sheet1
Enzyme	a	b	c	d	e	f	g	h	i	j	k	l	m	n	o	p
ACONTa	0.404556	0.970504	1.06724	1.18829	1.38031	0.803265	1.404	0.79165	1.4545	0.782262	1.75331	1.64272	0.975678	0.240356	0.967385	0.522126
ACONTb	0.404556	0.970504	1.06724	1.18829	1.38031	0.803265	1.404	0.79165	1.4545	0.782262	1.75331	1.64272	0.975678	0.240356	0.967385	0.522126
AKGDH	0.080643	0.426791	0.528233	0.633733	0.771526	0.291405	0.281532	0.462763	0.509391	0.418539	1.73408	0.017422	0.451078	0.14615	0.426962	0.191398
CS	0.404556	0.970504	1.06724	1.18829	1.38031	0.803265	1.404	0.79165	1.4545	0.782262	1.75331	1.64272	0.975678	0.240356	0.967385	0.522126
ENO	0.935233	1.2059	1.02793	1.09381	-1.31577	1.18147	-0.34281	-0.01327	0.909942	1.0774	1.63852	1.73354	1.2005	1.44589	1.20461	1.59026
FBA	-0.03445	0.210475	0.030965	0.093812	-2.30175	0.187186	-1.28564	-0.94871	-0.01606	0.078652	0.649014	0.745398	0.203151	0.446686	0.208819	0.611504
FRD	0.027116	0.016745	0.01275	0.003992	0.00520833	0.026832	0	0.030443	0	0.016854	0	0	0.016998	0.344057	0.017871	0.023688
FUM	0.245591	0.712877	0.88648	1.10313	1.28474	0.486872	1.19268	0.415797	1.42526	0.56367	1.74973	1.6108	0.720528	-0.25682	0.708149	0.171672
G6PDH	2.99964	1.69436	2.19112	2.07186	4.06981	1.44946	2.3466	2.02835	1.01142	2.17466	0.721452	0.544709	1.70915	1.12908	1.69564	1.05962
GAPD	0.949588	1.20807	1.02937	1.09381	-1.30913	1.18418	-0.31574	0.017298	0.944979	1.07799	1.64349	1.73916	1.20175	1.44626	1.2066	1.60032
PTS	1	1	1	1	1	1	1	1	1	1	1	1	1	1	1	1
GLNS	0.172648	10.2773	0.020124	13.762	0.168095	7.15063	0.160352	0.197488	0.098547	0.027255	0.408731	0.165615	0.017009	0.03663	0.017498	0.423313
GLUDy	0.012603	-0.01778	-0.02154	13.748	0.0364392	7.12942	-0.04759	-0.02382	-0.0489	-0.03389	0.191091	0.059497	-0.01742	0.004315	-0.01774	0.149091
GLUN	0.069542	10.2591	0	0	0.0757812	0	0.08993	0.074319	0.01974	0	0.199531	0.085656	0	0.017445	0	0.21311
GLUSy	0.100652	0.017782	0.019879	13.762	0.0911787	7.15017	0.065795	0.117944	0.072818	0.027154	0.208352	0.079	0.016795	0.019121	0.017157	0.208484
GND	2.9621	1.35941	1.83457	1.7485	1.1587	0.957669	0.118442	0.149942	0.027985	1.88056	0.560654	0.44076	1.36971	0.864029	1.35868	1.01672
ICDHyr	0.145571	0.532715	0.613362	0.670991	0.828809	0.400511	0.354707	0.626071	0.538633	0.514472	1.73766	0.030181	0.552591	0.195858	0.532518	0.333625
ICL	0.258986	0.437788	0.453875	0.517299	0.551498	0.402754	1.04929	0.165579	0.915871	0.26779	0.015649	1.61254	0.423087	0.044498	0.434867	0.188501
MALS	0.258986	0.437788	0.453875	0.517299	0.551498	0.402754	1.04929	0.165579	0.915871	0.26779	0.015649	1.61254	0.423087	0.044498	0.434867	0.188501
MDH	0.304788	0.506195	0.453288	0.712242	-0.644359	0.36672	1.24931	0.210686	1.28395	-4.01016	0.516082	0.636123	0.497264	-0.93723	0.497717	-0.0393
ME-(NAD)	0.099398	0.132399	0.222222	0.228543	0.885715	0.074753	0.053728	0.141792	0	2.07912	0.401165	0	0.143449	0.121796	0.134421	0.061829
ME-(NADP)	0.100391	0.512072	0.664845	0.679641	1.59489	0.448153	0.938938	0.228899	1.05719	2.7625	0.84813	2.58721	0.502902	0.603117	0.510878	0.337646
PDH	0.444026	0.765633	0.841004	1.23154	1.41137	0.406632	0.804137	0.589712	0.874344	0.694793	0.899827	1.60938	0.758177	0.25819	0.763848	0.452429
PFK	0.07858	0.371106	0.162113	0.255489	0.127604	0.420933	0.247673	0.04049	0.018752	0.191011	0.853239	0.862413	0.368574	0.465157	10.6191	0.82455
PGI	-2.0016	-0.69466	-1.19132	-1.07186	-3.07072	-0.44983	-1.35031	-1.03254	-0.01622	-1.17474	0.277867	0.454522	-0.70932	-0.12913	-0.69591	-0.061
PGK	-0.94959	-1.20807	-1.02937	-1.09381	1.30913	-1.18418	0.31574	-0.0173	-0.94498	-1.07799	-1.64349	-1.73916	-1.20175	-1.44626	-1.2066	-1.60032
PGL	2.99964	1.69436	2.19112	2.07186	4.06981	1.44946	2.3466	2.02835	1.01142	2.17466	0.721452	0.544709	1.70915	1.12908	1.69564	1.05962
PGM	-0.93523	-1.2059	-1.02793	-1.09381	1.31577	-1.18147	0.342811	0.013268	-0.90994	-1.0774	-1.63852	-1.73354	-1.2005	-1.44588	-1.20461	-1.59026
PPC	0.224494	0.579439	0.637523	0.595808	2.21036	0.554974	0.620974	0.674134	0.247147	4.79313	1.44269	1.07863	10.9851	1.89038	0.581585	0.613008
PEPCK	0.107581	0.112543	0.021858	0.11976	0.177761	0.115199	0.433951	0.056665	0.034746	0	0.199531	0.065331	10.5051	0.712336	0.109536	0.039569
PPS	0.287755	0.289787	12.6158	0.438124	7.65774	0.281428	1.56021	1.72579	0.332899	4.71593	0.765991	0.437521	0.296434	0.863812	0.296104	0.051481
RPE	1.96784	0.905234	1.22235	1.16567	0.769279	0.637146	0.065954	0.085275	0.001822	1.25342	0.371382	0.291143	0.912534	0.575837	0.904827	0.672978
RPI	-0.99426	-0.45418	-0.61221	-0.58283	-0.389424	-0.32052	-0.05249	-0.06467	-0.02616	-0.62714	-0.18927	-0.14962	-0.45717	-0.28819	-0.45385	-0.34374
SUCDi	0.272707	0.729622	0.899231	1.10712	1.28995	0.513704	1.19268	0.44624	1.42526	0.580524	1.74973	1.6108	0.737527	0.087241	0.72602	0.195359
SUCOAS	-0.08064	-0.42679	-0.52823	-0.63373	-0.771526	-0.29141	-0.28153	-0.46276	-0.50939	-0.41854	-1.73408	-0.01742	-0.45108	-0.14615	-0.42696	-0.1914
TALA	0.985649	0.452878	0.61135	0.582834	0.38544	0.318899	0.036243	0.046325	0.005138	0.626783	0.186291	0.146249	0.456419	0.287964	0.452654	0.337703
TKT1	0.985649	0.452878	0.61135	0.582834	0.38544	0.318899	0.036243	0.046325	0.005138	0.626783	0.186291	0.146249	0.456419	0.287964	0.452654	0.337703
TKT2	0.982186	0.452356	0.611003	0.582834	0.383838	0.318247	0.029711	0.038949	-0.00332	0.62664	0.185092	0.144894	0.456116	0.287873	0.452173	0.335276
TPI	-0.03445	0.210475	0.030965	0.093812	-2.30175	0.187186	-1.28564	-0.94871	-0.01606	0.078652	0.649014	0.745398	0.203151	0.446686	0.208819	0.611504
EDD1	0.037539	0.334947	0.356557	0.323353	2.9111	0.491792	2.22816	1.87841	0.983434	0.294101	0.160798	0.103949	0.339446	0.265053	0.336963	0.042904
EDD2	0.037539	0.334947	0.356557	0.323353	2.9111	0.491792	2.22816	1.87841	0.983434	0.294101	0.160798	0.103949	0.339446	0.265053	0.336963	0.042904
NADPH regeneration	6.11965	4.06299	5.26248	5.15702	7.59746	3.23504	3.6453	2.8915	2.5135	7.27116	3.85064	3.58336	4.10014	2.77728	4.06281	2.68821
PYK	0.101094	0.028037	12.0275	0.055888	3.30707	0.022188	0.020984	0.084445	0.018283	0	0.159624	0.155813	0.016584	0.131525	0.027972	0.064816
FBP	0.113029	0.160631	0.131148	0.161677	2.42936	0.233746	1.53331	0.9892	0.034811	0.11236	0.204225	0.117015	0.165423	0.018471	10.4103	0.213046
